# Supplementary material for: Detection and Elimination of Senescent Cells with a Self-Assembled Senescence-Associated β-Galactosidase-Activatable Nanophotosensitizer
Source: J Med Chem. 2023 Dec 19;67(1):234–44. doi: 10.1021/acs.jmedchem.3c01306 (PMC10788907; doi:10.1021/acs.jmedchem.3c01306)
Supplement: Supplementary file 2 — jm3c01306_si_002.csv [file jm3c01306_si_002.csv]

Compound	SMILES	Senescent HeLa cells, with light, IC50 (£gM)	Senescent HeLa cells, in dark, IC50 (£gM)	Proliferating HeLa cells, with light, IC50 (£gM)	Proliferating HeLa cells, in dark, IC50 (£gM)
2	O=C(N(C)CCN(C)C(OC1=C(COC(NCCOCCOCCOC2=CC=C(OCCOCCOCCOC)C3=C2C4=NC(C5=C6C=CC=C5)=[N]7C6=NC8=C(C=CC=C9)C9=C%10N8[Zn@@]%117N4C3=NC%12=[N]%11C(C%13=C%12C=CC=C%13)=N%10)=O)C=C(C)C=C1COC(NCCOCCOCCOC%14=CC=C(OCCOCCOCCOC)C%15=C%14C%16=NC(C%17=C%18C=CC=C%17)=[N]%19C%18=NC%20=C(C=CC=C%21)C%21=C%22N%20[Zn@@]%23%19N%16C%15=NC%24=[N]%23C(C%25=C%24C=CC=C%25)=N%22)=O)=O)OCC%26=CC=C(O[C@H]%27[C@H](OC(C)=O)[C@@H…
Gal-(ZnPc*)2	O[C@@H]1[C@H](O)[C@@H](O)[C@H](OC2=CC=C(COC(N(C)CCN(C)C(OC3=C(COC(NCCOCCOCCOC4=CC=C(OCCOCCOCCOC)C5=C4C6=NC(C7=C8C=CC=C7)=[N]9C8=NC%10=C(C=CC=C%11)C%11=C%12N%10[Zn@@]%139N6C5=NC%14=[N]%13C(C%15=C%14C=CC=C%15)=N%12)=O)C=C(C)C=C3COC(NCCOCCOCCOC%16=CC=C(OCCOCCOCCOC)C%17=C%16C%18=NC(C%19=C%20C=CC=C%19)=[N]%21C%20=NC%22=C(C=CC=C%23)C%23=C%24N%22[Zn@@]%25%21N%18C%17=NC%26=[N]%25C(C%27=C%26C=CC=C%27)=N%2…	0.06	>0.50	0.25	>0.50
